# Supplementary material for: Human Adenovirus Type 5 Infection Leads to Nuclear Envelope Destabilization and Membrane Permeability Independently of Adenovirus Death Protein
Source: Int J Mol Sci. 2021 Dec 2;22(23):13034. doi: 10.3390/ijms222313034 (PMC8657697; doi:10.3390/ijms222313034)
Supplement: Supplementary file 1 [file ijms-22-13034-s001.zip]

Archive with 2 entries (2 files):
- MovieS1.mov
- Pfitzner_et_al_2021_supplementary-materials.pdf
